# Supplementary material for: Research on the Performance and Computational Fluid Dynamics Numerical Simulation of Plate Air Gap Membrane Distillation Module
Source: Membranes (Basel). 2024 Jul 24;14(8):162. doi: 10.3390/membranes14080162 (PMC11356412; doi:10.3390/membranes14080162)
Supplement: Supplementary file 1 [file membranes-14-00162-s001.zip]

Archive with 1 entries (1 files):
- membranes-3076987-supplementary.pdf
